# Supplementary material for: Computational pathology annotation enhances the resolution and interpretation of breast cancer spatial transcriptomics data
Source: NPJ Precis Oncol. 2025 Sep 9;9:310. doi: 10.1038/s41698-025-01104-3 (PMC12420830; doi:10.1038/s41698-025-01104-3)
Supplement: Supplementary file 1 — Supplementary Data 1 [file 41698_2025_1104_MOESM1_ESM.xlsx]

## Sheet: BCSA1
Centroid X px
Centroid Y px
Nucleus: Area
Nucleus: Perimeter
Nucleus: Circularity
Nucleus: Max caliper
Nucleus: Min caliper
Nucleus: Eccentricity
Nucleus: Hematoxylin OD mean
Nucleus: Hematoxylin OD sum
Nucleus: Hematoxylin OD std dev
Nucleus: Hematoxylin OD max
Nucleus: Hematoxylin OD min
Nucleus: Hematoxylin OD range
Nucleus: Eosin OD mean
Nucleus: Eosin OD sum
Nucleus: Eosin OD std dev
Nucleus: Eosin OD max
Nucleus: Eosin OD min
Nucleus: Eosin OD range
Cell: Area
Cell: Perimeter
Cell: Circularity
Cell: Max caliper
Cell: Min caliper
Cell: Eccentricity
Cell: Hematoxylin OD mean
Cell: Hematoxylin OD std dev
Cell: Hematoxylin OD max
Cell: Hematoxylin OD min
Cell: Eosin OD mean
Cell: Eosin OD std dev
Cell: Eosin OD max
Cell: Eosin OD min
Cytoplasm: Hematoxylin OD mean
Cytoplasm: Hematoxylin OD std dev
Cytoplasm: Hematoxylin OD max
Cytoplasm: Hematoxylin OD min
Cytoplasm: Eosin OD mean
Cytoplasm: Eosin OD std dev
Cytoplasm: Eosin OD max
Cytoplasm: Eosin OD min
Nucleus/Cell area ratio
Smoothed: 100 px: Nucleus: Area
Smoothed: 100 px: Nucleus: Perimeter
Smoothed: 100 px: Nucleus: Circularity
Smoothed: 100 px: Nucleus: Max caliper
Smoothed: 100 px: Nucleus: Min caliper
Smoothed: 100 px: Nucleus: Eccentricity
Smoothed: 100 px: Nucleus: Hematoxylin OD mean
Smoothed: 100 px: Nucleus: Hematoxylin OD sum
Smoothed: 100 px: Nucleus: Hematoxylin OD std dev
Smoothed: 100 px: Nucleus: Hematoxylin OD max
Smoothed: 100 px: Nucleus: Hematoxylin OD min
Smoothed: 100 px: Nucleus: Hematoxylin OD range
Smoothed: 100 px: Nucleus: Eosin OD mean
Smoothed: 100 px: Nucleus: Eosin OD sum
Smoothed: 100 px: Nucleus: Eosin OD std dev
Smoothed: 100 px: Nucleus: Eosin OD max
Smoothed: 100 px: Nucleus: Eosin OD min
Smoothed: 100 px: Nucleus: Eosin OD range
Smoothed: 100 px: Cell: Area
Smoothed: 100 px: Cell: Perimeter
Smoothed: 100 px: Cell: Circularity
Smoothed: 100 px: Cell: Max caliper
Smoothed: 100 px: Cell: Min caliper
Smoothed: 100 px: Cell: Eccentricity
Smoothed: 100 px: Cell: Hematoxylin OD mean
Smoothed: 100 px: Cell: Hematoxylin OD std dev
Smoothed: 100 px: Cell: Hematoxylin OD max
Smoothed: 100 px: Cell: Hematoxylin OD min
Smoothed: 100 px: Cell: Eosin OD mean
Smoothed: 100 px: Cell: Eosin OD std dev
Smoothed: 100 px: Cell: Eosin OD max
Smoothed: 100 px: Cell: Eosin OD min
Smoothed: 100 px: Cytoplasm: Hematoxylin OD mean
Smoothed: 100 px: Cytoplasm: Hematoxylin OD std dev
Smoothed: 100 px: Cytoplasm: Hematoxylin OD max
Smoothed: 100 px: Cytoplasm: Hematoxylin OD min
Smoothed: 100 px: Cytoplasm: Eosin OD mean
Smoothed: 100 px: Cytoplasm: Eosin OD std dev
Smoothed: 100 px: Cytoplasm: Eosin OD max
Smoothed: 100 px: Cytoplasm: Eosin OD min
Smoothed: 100 px: Nucleus/Cell area ratio
Smoothed: 100 px: Nearby detection counts
Smoothed: 200 px: Nucleus: Area
Smoothed: 200 px: Nucleus: Perimeter
Smoothed: 200 px: Nucleus: Circularity
Smoothed: 200 px: Nucleus: Max caliper
Smoothed: 200 px: Nucleus: Min caliper
Smoothed: 200 px: Nucleus: Eccentricity
Smoothed: 200 px: Nucleus: Hematoxylin OD mean
Smoothed: 200 px: Nucleus: Hematoxylin OD sum
Smoothed: 200 px: Nucleus: Hematoxylin OD std dev
Smoothed: 200 px: Nucleus: Hematoxylin OD max
Smoothed: 200 px: Nucleus: Hematoxylin OD min
Smoothed: 200 px: Nucleus: Hematoxylin OD range
Smoothed: 200 px: Nucleus: Eosin OD mean
Smoothed: 200 px: Nucleus: Eosin OD sum
Smoothed: 200 px: Nucleus: Eosin OD std dev
Smoothed: 200 px: Nucleus: Eosin OD max
Smoothed: 200 px: Nucleus: Eosin OD min
Smoothed: 200 px: Nucleus: Eosin OD range
Smoothed: 200 px: Cell: Area
Smoothed: 200 px: Cell: Perimeter
Smoothed: 200 px: Cell: Circularity
Smoothed: 200 px: Cell: Max caliper
Smoothed: 200 px: Cell: Min caliper
Smoothed: 200 px: Cell: Eccentricity
Smoothed: 200 px: Cell: Hematoxylin OD mean
Smoothed: 200 px: Cell: Hematoxylin OD std dev
Smoothed: 200 px: Cell: Hematoxylin OD max
Smoothed: 200 px: Cell: Hematoxylin OD min
Smoothed: 200 px: Cell: Eosin OD mean
Smoothed: 200 px: Cell: Eosin OD std dev
Smoothed: 200 px: Cell: Eosin OD max
Smoothed: 200 px: Cell: Eosin OD min
Smoothed: 200 px: Cytoplasm: Hematoxylin OD mean
Smoothed: 200 px: Cytoplasm: Hematoxylin OD std dev
Smoothed: 200 px: Cytoplasm: Hematoxylin OD max
Smoothed: 200 px: Cytoplasm: Hematoxylin OD min
Smoothed: 200 px: Cytoplasm: Eosin OD mean
Smoothed: 200 px: Cytoplasm: Eosin OD std dev
Smoothed: 200 px: Cytoplasm: Eosin OD max
Smoothed: 200 px: Cytoplasm: Eosin OD min
Smoothed: 200 px: Nucleus/Cell area ratio
Smoothed: 200 px: Nearby detection counts

## Sheet: BCSA2-4
Centroid X ¬µm
Centroid Y ¬µm
Nucleus: Area
Nucleus: Perimeter
Nucleus: Circularity
Nucleus: Max caliper
Nucleus: Min caliper
Nucleus: Eccentricity
Nucleus: Hematoxylin OD mean
Nucleus: Hematoxylin OD sum
Nucleus: Hematoxylin OD std dev
Nucleus: Hematoxylin OD max
Nucleus: Hematoxylin OD min
Nucleus: Hematoxylin OD range
Nucleus: Eosin OD mean
Nucleus: Eosin OD sum
Nucleus: Eosin OD std dev
Nucleus: Eosin OD max
Nucleus: Eosin OD min
Nucleus: Eosin OD range
Cell: Area
Cell: Perimeter
Cell: Circularity
Cell: Max caliper
Cell: Min caliper
Cell: Eccentricity
Cell: Hematoxylin OD mean
Cell: Hematoxylin OD std dev
Cell: Hematoxylin OD max
Cell: Hematoxylin OD min
Cell: Eosin OD mean
Cell: Eosin OD std dev
Cell: Eosin OD max
Cell: Eosin OD min
Cytoplasm: Hematoxylin OD mean
Cytoplasm: Hematoxylin OD std dev
Cytoplasm: Hematoxylin OD max
Cytoplasm: Hematoxylin OD min
Cytoplasm: Eosin OD mean
Cytoplasm: Eosin OD std dev
Cytoplasm: Eosin OD max
Cytoplasm: Eosin OD min
Nucleus/Cell area ratio
Smoothed: 25 ¬µm: Nucleus: Area
Smoothed: 25 ¬µm: Nucleus: Perimeter
Smoothed: 25 ¬µm: Nucleus: Circularity
Smoothed: 25 ¬µm: Nucleus: Max caliper
Smoothed: 25 ¬µm: Nucleus: Min caliper
Smoothed: 25 ¬µm: Nucleus: Eccentricity
Smoothed: 25 ¬µm: Nucleus: Hematoxylin OD mean
Smoothed: 25 ¬µm: Nucleus: Hematoxylin OD sum
Smoothed: 25 ¬µm: Nucleus: Hematoxylin OD std dev
Smoothed: 25 ¬µm: Nucleus: Hematoxylin OD max
Smoothed: 25 ¬µm: Nucleus: Hematoxylin OD min
Smoothed: 25 ¬µm: Nucleus: Hematoxylin OD range
Smoothed: 25 ¬µm: Nucleus: Eosin OD mean
Smoothed: 25 ¬µm: Nucleus: Eosin OD sum
Smoothed: 25 ¬µm: Nucleus: Eosin OD std dev
Smoothed: 25 ¬µm: Nucleus: Eosin OD max
Smoothed: 25 ¬µm: Nucleus: Eosin OD min
Smoothed: 25 ¬µm: Nucleus: Eosin OD range
Smoothed: 25 ¬µm: Cell: Area
Smoothed: 25 ¬µm: Cell: Perimeter
Smoothed: 25 ¬µm: Cell: Circularity
Smoothed: 25 ¬µm: Cell: Max caliper
Smoothed: 25 ¬µm: Cell: Min caliper
Smoothed: 25 ¬µm: Cell: Eccentricity
Smoothed: 25 ¬µm: Cell: Hematoxylin OD mean
Smoothed: 25 ¬µm: Cell: Hematoxylin OD std dev
Smoothed: 25 ¬µm: Cell: Hematoxylin OD max
Smoothed: 25 ¬µm: Cell: Hematoxylin OD min
Smoothed: 25 ¬µm: Cell: Eosin OD mean
Smoothed: 25 ¬µm: Cell: Eosin OD std dev
Smoothed: 25 ¬µm: Cell: Eosin OD max
Smoothed: 25 ¬µm: Cell: Eosin OD min
Smoothed: 25 ¬µm: Cytoplasm: Hematoxylin OD mean
Smoothed: 25 ¬µm: Cytoplasm: Hematoxylin OD std dev
Smoothed: 25 ¬µm: Cytoplasm: Hematoxylin OD max
Smoothed: 25 ¬µm: Cytoplasm: Hematoxylin OD min
Smoothed: 25 ¬µm: Cytoplasm: Eosin OD mean
Smoothed: 25 ¬µm: Cytoplasm: Eosin OD std dev
Smoothed: 25 ¬µm: Cytoplasm: Eosin OD max
Smoothed: 25 ¬µm: Cytoplasm: Eosin OD min
Smoothed: 25 ¬µm: Nucleus/Cell area ratio
Smoothed: 25 ¬µm: Nearby detection counts
Smoothed: 50 ¬µm: Nucleus: Area
Smoothed: 50 ¬µm: Nucleus: Perimeter
Smoothed: 50 ¬µm: Nucleus: Circularity
Smoothed: 50 ¬µm: Nucleus: Max caliper
Smoothed: 50 ¬µm: Nucleus: Min caliper
Smoothed: 50 ¬µm: Nucleus: Eccentricity
Smoothed: 50 ¬µm: Nucleus: Hematoxylin OD mean
Smoothed: 50 ¬µm: Nucleus: Hematoxylin OD sum
Smoothed: 50 ¬µm: Nucleus: Hematoxylin OD std dev
Smoothed: 50 ¬µm: Nucleus: Hematoxylin OD max
Smoothed: 50 ¬µm: Nucleus: Hematoxylin OD min
Smoothed: 50 ¬µm: Nucleus: Hematoxylin OD range
Smoothed: 50 ¬µm: Nucleus: Eosin OD mean
Smoothed: 50 ¬µm: Nucleus: Eosin OD sum
Smoothed: 50 ¬µm: Nucleus: Eosin OD std dev
Smoothed: 50 ¬µm: Nucleus: Eosin OD max
Smoothed: 50 ¬µm: Nucleus: Eosin OD min
Smoothed: 50 ¬µm: Nucleus: Eosin OD range
Smoothed: 50 ¬µm: Cell: Area
Smoothed: 50 ¬µm: Cell: Perimeter
Smoothed: 50 ¬µm: Cell: Circularity
Smoothed: 50 ¬µm: Cell: Max caliper
Smoothed: 50 ¬µm: Cell: Min caliper
Smoothed: 50 ¬µm: Cell: Eccentricity
Smoothed: 50 ¬µm: Cell: Hematoxylin OD mean
Smoothed: 50 ¬µm: Cell: Hematoxylin OD std dev
Smoothed: 50 ¬µm: Cell: Hematoxylin OD max
Smoothed: 50 ¬µm: Cell: Hematoxylin OD min
Smoothed: 50 ¬µm: Cell: Eosin OD mean
Smoothed: 50 ¬µm: Cell: Eosin OD std dev
Smoothed: 50 ¬µm: Cell: Eosin OD max
Smoothed: 50 ¬µm: Cell: Eosin OD min
Smoothed: 50 ¬µm: Cytoplasm: Hematoxylin OD mean
Smoothed: 50 ¬µm: Cytoplasm: Hematoxylin OD std dev
Smoothed: 50 ¬µm: Cytoplasm: Hematoxylin OD max
Smoothed: 50 ¬µm: Cytoplasm: Hematoxylin OD min
Smoothed: 50 ¬µm: Cytoplasm: Eosin OD mean
Smoothed: 50 ¬µm: Cytoplasm: Eosin OD std dev
Smoothed: 50 ¬µm: Cytoplasm: Eosin OD max
Smoothed: 50 ¬µm: Cytoplasm: Eosin OD min
Smoothed: 50 ¬µm: Nucleus/Cell area ratio
Smoothed: 50 ¬µm: Nearby detection counts
