# Supplementary material for: Computational pathology annotation enhances the resolution and interpretation of breast cancer spatial transcriptomics data
Source: NPJ Precis Oncol. 2025 Sep 9;9:310. doi: 10.1038/s41698-025-01104-3 (PMC12420830; doi:10.1038/s41698-025-01104-3)
Supplement: Supplementary file 2 — Supplementary Data 2 [file 41698_2025_1104_MOESM2_ESM.xlsx]

## Sheet: B cell clone0 spot composition
BCSA2TumE2 B cell clone 0 spots composition
	Cell2Location Deconvolution (%)								CTA* prediction (%)
BarcodeID	Plasmablasts	Endothelial	CAFs*	PVLs*	Cancer	B.cells	T.cells_ILCs*	Myeloid	Tumor Percentage	Immune Percentage	Stroma Percentage
AAACCTCATGAAGTTG-1	13.68	3.88	14.34	1.53	26.52	0.57	17.86	21.64	4	64	32
AAAGTGTGATTTATCT-1	1.36	0.44	6.03	0.15	84.72	0.96	1.09	5.25	89.4737	0	10.5263
AAATGGCATGTCTTGT-1	8.3	1.2	18.94	0.71	12.19	0.66	29.2	28.81	0	43.4783	56.5217
AACGGCCATCTCCGGT-1	0.4	0.33	1.5	0.08	93.87	1.74	1.42	0.66	100	0	0
AATCGCGCAGAGGACT-1	0.65	0.23	2.53	0.26	89.59	1.04	1.24	4.45	100	0	0
AATCTATGCCGGAGCC-1	2.04	2.25	37.63	1.91	45.42	0.11	2.11	8.51	0	14.2857	85.7143
ACACACCAGGACCAGT-1	2.18	0.14	4.19	0.27	87.9	0.84	1.3	3.17	100	0	0
ACACCACATAATTAGC-1	28.06	9.42	18.1	8.96	13.53	0.21	8.82	12.89	4.7619	76.1905	19.0476
ACACCTTACTACTTGC-1	5.3	1.91	2.12	1.05	85.1	1.28	1.31	1.93	100	0	0
ACAGTAATACAACTTG-1	7.39	6.49	10.99	2.88	41.6	1.16	6.11	23.37	50	0	50
ACATCCTGGTAACTGT-1	0.3	0.24	3.24	0.09	86.41	0.9	1.11	7.71	100	0	0
ACCACAAGTTTCTATC-1	0.17	22.25	3.4	13.16	47.55	0.26	2.62	10.58	100	0	0
ACCATCGTATATGGTA-1	1.43	4.67	1.92	2.05	78.73	1.37	2.45	7.38	76.1905	9.52381	14.2857
ACCTACAGTATGTGGT-1	2.56	0.51	2.62	0.57	88.34	1.2	2.06	2.14	92.3077	0	7.69231
ACTTTACCCTCATGAA-1	12.18	34.93	6.28	17.87	16.14	0.15	4.44	8.01	37.5	6.25	56.25
AGAGATCTCTAAAGCG-1	7.73	3.58	7.55	2.09	60.16	1.24	4.57	13.09	65	0	35
AGATACCGGTGTTCAC-1	2.77	6.22	7.95	4.63	65.84	1.1	4.47	7.03	80	5	15
AGATACGACTTCATAT-1	13.12	3.87	12.54	1.51	35.87	1.69	4.73	26.67	75	0	25
AGGTATAATTGATAGT-1	1.07	1.4	10.21	0.67	60.55	0.62	4.19	21.29	31.25	6.25	62.5
AGTCAACACCACCATC-1	3.56	1.31	3.77	3.13	74.77	1.59	3.26	8.61	35.2941	29.4118	35.2941
ATAGACGAAGAGAAAG-1	2.85	0.81	7.22	0.26	78.17	1.47	3.2	6.02	60	13.3333	26.6667
ATAGGGATATCCTTGA-1	19.42	3.04	11.15	2.01	23.48	0.46	13.67	26.77	20	63.3333	16.6667
ATGCTCAGTGTTGCAT-1	12.93	14.78	23.58	10.88	13.74	1	8.62	14.47	70	25	5
ATGTAAGGCTGCTCTT-1	22.05	9.46	15.08	14.72	12.14	0.58	4.31	21.67	60	6.66667	33.3333
ATTATAGCTACTTTAC-1	0.93	1.61	4.44	2.08	75.09	1.66	3.09	11.09	85.7143	0	14.2857
ATTCGTGCTATCTCTT-1	7.52	2.47	9.07	2.46	72.19	0.34	0.99	4.96	58.8235	5.88235	35.2941
ATTGAAGATCTTAGTG-1	10.86	0.94	11.65	1.5	54.7	0.58	2.58	17.19	84.6154	7.69231	7.69231
ATTTACTAAGTCCATT-1	2.15	16.25	10.31	6.66	44.77	0.87	4.68	14.3	64.7059	29.4118	5.88235
CAACCAGTGGCCTACC-1	11.61	6.64	15.28	8.98	32.87	0.25	2.59	21.77	0	35.7143	64.2857
CAAGGTCCTATAGGCT-1	1.63	3.32	27.71	1.59	38.47	0.69	10.82	15.78	46.1538	0	53.8462
CAATGTGCCAACCCTT-1	0.4	0.92	11.33	1.2	50.02	0.37	3.72	32.05	18.1818	0	81.8182
CACACACGCTAACGAG-1	28.68	3.34	10.85	3.77	43.84	0.05	0.63	8.84	22.2222	66.6667	11.1111
CACATTTCTTGTCAGA-1	0.78	0.35	10.05	1.66	83.86	0.73	1.07	1.5	75	0	25
CAGTAACTATTTATTG-1	0.33	5.68	9.95	3.8	65.87	0.57	2.45	11.34	54.5455	0	45.4545
CATAGTCCACAAGAAC-1	0.37	17.18	6.94	4.25	58.05	0.67	3.06	9.48	66.6667	0	33.3333
CATTCCCATTCCGTCG-1	24.31	24.33	13.1	6.7	17.34	0.35	4.96	8.9	0	10	90
CCACGAATTTAACCTC-1	3.43	2.49	4.92	1	80.69	1.1	2.35	4.02	82.3529	0	17.6471
CCACGTAAATTAGACT-1	57.44	0.76	19.58	5.73	9.17	0.06	1.39	5.86	10.5263	21.0526	68.4211
CCAGCTGATGGTACTT-1	1.84	3.7	8.4	1.35	63.91	0.93	3.6	16.28	43.75	0	56.25
CCGCTTACCTCACTCT-1	0.76	0.57	7.39	0.64	80.9	0.57	1.55	7.62	68.4211	0	31.5789
CCGTACCCAAGCGCCA-1	86.05	0.87	3.9	0.91	2.99	0.01	1.76	3.51	6.25	43.75	50
CCTCCGACAATTCAAG-1	0.98	0.83	11.08	1.61	79.31	0.35	0.83	5	100	0	0
CGAGCGTTGATCAGCC-1	30.41	18.65	10.85	1.68	25.95	0.47	5.83	6.17	9.09091	0	90.9091
CGAGGGACTGCGGTCG-1	0.63	3.26	4.8	1.58	71.03	1.8	7.37	9.53	77.7778	3.7037	18.5185
CGCTATTCAATGTATG-1	29.45	5.34	21.45	4.18	17.6	0.73	5.11	16.13	44.4444	11.1111	44.4444
CGGCACTCAAGAAAGT-1	10.58	8.36	8.54	3.78	28.08	0.91	15.7	24.05	27.7778	50	22.2222
CGGTCAAGTGGGAACC-1	6.66	1.99	8.7	0.91	60	0.8	5.21	15.72	86.3636	0	13.6364
CGTGTGTTAAACCCTG-1	10.63	6.62	12.59	7.89	31.17	0.33	3.78	26.98	27.7778	11.1111	61.1111
CGTTAAACTAGTTAGG-1	6.5	2.42	8.19	7.2	70.7	0.43	2.05	2.51	88.2353	0	11.7647
CGTTGTTTCAATTCCC-1	0.39	0.94	4.11	0.95	86.63	0.92	1.29	4.79	100	0	0
CGTTTAAGCGGAGCAC-1	13.02	1.7	15	1.88	7.4	0.73	22.66	37.61	0	62.963	37.037
CTAATTTCAACAACAC-1	8.35	1.19	24.9	0.99	42.02	0.21	3.22	19.13	80	0	20
CTATGTCTATTGAAAC-1	74.65	4.96	4.37	0.37	4.16	0.16	4.41	6.92	4.7619	80.9524	14.2857
CTCCTAAGTTATGTCT-1	35.06	2.03	18.1	0.56	14.45	0.15	3.27	26.39	40	25	35
CTCTGCGAAGCAAGCA-1	4.77	5.5	8.51	1.73	52.04	1.1	7.3	19.05	29.1667	54.1667	16.6667
CTGATAGTGTATCTCA-1	0.95	0.79	3.86	0.19	90.55	1.4	1.47	0.79	82.6087	0	17.3913
CTGGTAACACATAGAA-1	4.43	9.58	5.74	2.22	71	0.08	0.56	6.41	96.4286	0	3.57143
CTGGTCCTAACTTGGC-1	31.97	1.97	16.69	1.19	10.71	0.42	17.75	19.29	0	71.4286	28.5714
CTTCGGCCAATTGTTT-1	1.5	4.14	13.56	6.52	69.28	0.33	1.54	3.14	50	0	50
CTTTGGCTTTAGTAAA-1	6.47	1.96	15.39	0.47	59.91	0.28	1.49	14.03	28.5714	9.52381	61.9048
GAAATTCACATCGCTG-1	3.44	2.85	10.58	2.15	60	0.84	3.56	16.58	96	4	0
GAATCGCCGGACACGG-1	32.14	0.77	7.52	0.54	15.49	0.41	3.01	40.12	42.1053	26.3158	31.5789
GAGCACGGCGCCTCTT-1	0.33	0.28	3.44	0.36	37.64	0.86	1.87	55.22	0	38.8889	61.1111
GAGTACGGGTATACAA-1	23.39	1.13	6.9	2.45	48.62	0.59	2.79	14.13	92.3077	0	7.69231
GATCCGAATATAAGTG-1	16.99	15.72	10.4	11.82	15.66	0.77	6.81	21.83	0	71.4286	28.5714
GATCTTGGAGGGCATA-1	3.62	0.91	5.15	1.13	75.12	1.9	6.08	6.1	11.7647	58.8235	29.4118
GATGTTCAATCCACGA-1	2.1	1.62	4.01	2.36	70.58	1.66	3.14	14.55	57.1429	19.0476	23.8095
GATGTTTGTGCGAGAT-1	18.32	2.27	36.68	1.53	21.72	0.32	5.09	14.08	33.3333	55.5556	11.1111
GCACTAGTCGCGCTAT-1	66.58	2.23	5.7	2.18	13.24	0.3	4.46	5.32	30	20	50
GCAGTGTGGCTATAGG-1	2	11.09	21.17	1.23	48.68	0.47	3.45	11.92	83.3333	0	16.6667
GCGGCTCTGACGTACC-1	10.52	3.22	15.47	2.19	54.79	0.52	2.98	10.32	30	10	60
GCGGTCCCTAGACGCA-1	4.5	21.39	9.24	5.66	52.52	0.68	2.56	3.45	100	0	0
GCTCCGCTCGCTTCAG-1	2.7	3.95	4.54	1.35	83.75	0.71	1.25	1.76	100	0	0
GGCCCGGAGCATGTCT-1	2.18	6.92	8.47	5.06	55.5	1.02	6.03	14.82	83.871	3.22581	12.9032
GGGCGCAGCGTTACTC-1	15.21	6.2	6.88	2.51	27.76	0.43	3.52	37.49	50	4.16667	45.8333
GGGTGCATATGAAAGC-1	0.72	1.2	6.27	1.76	65.81	0.79	2.71	20.73	91.3043	0	8.69565
GGTAACTATGTATCTG-1	47.77	8.86	7.57	4.64	14.24	0.2	5.44	11.28	30	35	35
GGTACAAACATGCTAT-1	0.15	0.89	5.71	0.52	54.58	1.63	9.27	27.26	88.8889	7.40741	3.7037
GGTGAAGTACAGGGAT-1	13.95	2.06	10.41	1.4	62.76	1.04	2.4	5.99	68.1818	0	31.8182
GGTGATTTCATCTTGT-1	67.66	0.16	9.92	0.36	7.93	0.06	2.48	11.42	83.3333	0	16.6667
GGTTAGCTATATGTCT-1	0.62	0.52	4.48	0.9	83.47	1.31	1.9	6.8	100	0	0
GTACGACGGCGCTGCG-1	2.12	1.75	3.83	0.32	48.87	0.13	1.27	41.72	11.7647	76.4706	11.7647
GTACTGAGGTCGTAAC-1	15.29	2.22	20.06	1.31	38.66	0.63	4.58	17.26	14.2857	57.1429	28.5714
GTATTCTGAGAAACGA-1	1.39	1.97	6.07	3	70.52	1.2	3.36	12.5	66.6667	0	33.3333
GTCCCGCGACGTTATG-1	1.16	1.64	5.42	1.95	83.39	0.99	1.79	3.66	85.7143	0	14.2857
GTCGTCAATTATAAGG-1	12.49	31.07	14.99	6.83	14.76	0.28	5.63	13.94	86.3636	0	13.6364
GTTAGCCGTAAATCAA-1	0.51	0.54	1.97	1.28	91.48	1.15	1.48	1.59	96.875	0	3.125
GTTCGGGCGTACCATT-1	13.65	6.93	7.35	8.16	40.75	0.31	3.78	19.06	33.3333	8.33333	58.3333
TAATTAGGACATCCGT-1	12.08	18.65	1.61	6.63	56.21	0.72	2.06	2.04	86.3636	4.54545	9.09091
TACATAGGCATACACC-1	2.15	1.14	7.08	1.79	77.12	1.94	2.73	6.04	0	75	25
TATACTCATGCGGCAA-1	54.2	8.17	13.35	1.37	9.68	0.2	3.98	9.06	88.8889	5.55556	5.55556
TATATTCGCGTCGATA-1	71.75	0.2	10.24	0.58	6.79	0.1	3.65	6.69	21.4286	35.7143	42.8571
TATGAAGACAGGTGCG-1	1.77	2.35	6.73	1.54	73.16	0.91	2.55	11.01	100	0	0
TCAAAGAGCTATCTGT-1	3.73	10.83	11.5	7.56	32.44	0.65	8.21	25.07	73.3333	6.66667	20
TCAAGAAATACTAGCT-1	2.29	1.17	4.61	0.54	83.51	1.25	2.3	4.33	100	0	0
TCCCTGGCGTATTAAC-1	11.59	5.09	8.88	0.88	38.01	0.78	11.13	23.64	20.8333	62.5	16.6667
TCCGAATGGTCCTGAG-1	8.68	0.78	5.18	0.75	69.31	0.84	1.7	12.76	68	0	32
TCCTAGCAAAGAAGCT-1	0.78	0.82	3.22	0.16	89.29	1.65	1.65	2.43	96.1538	0	3.84615
TCCTCTCCAGTTGTCC-1	0.38	0.54	4.62	0.27	89.19	1.06	1.61	2.33	100	0	0
TCGGGAACGTGCCTAG-1	2.95	1.22	5.13	1.32	60.64	0.73	2.55	25.47	5.88235	41.1765	52.9412
TCGGGTGAAACTGCTA-1	51.97	3.82	11	0.72	13.49	0.18	3.46	15.36	22.2222	22.2222	55.5556
TCGTTCGTTATTATGT-1	17.48	1.25	4.92	0.48	51.16	0.74	3.91	20.06	58.3333	4.16667	37.5
TCTATCGGTCGCAACA-1	0.69	7.92	7.03	3.77	68.22	0.64	1.93	9.79	100	0	0
TCTGGCCGTTCAAGTT-1	7.99	34.93	1.34	34.82	11.05	0.15	5.15	4.57	22.2222	55.5556	22.2222
TCTGGGTAGCGCTCAT-1	20.03	4.64	6.68	0.84	44.07	0.42	5.37	17.95	95.8333	0	4.16667
TCTTCGAATAGACGTT-1	1.36	1.11	3.57	0.47	76.52	1.36	3.9	11.7	96.7742	0	3.22581
TCTTTAGCAGGCGAAC-1	0.57	0.35	2.52	0.4	92.27	1.25	1.33	1.3	100	0	0
TGAATGTCAGCCGGCC-1	0.29	0.29	3.77	0.91	86.17	1.15	1.77	5.64	62.5	4.16667	33.3333
TGACAGGACAAGTCCA-1	0.15	0.52	1.53	0.85	90.67	0.76	1.04	4.47	85.7143	0	14.2857
TGACCCACGTTAGACA-1	0.8	2.03	4.37	0.99	82.47	1.37	2.36	5.6	85.7143	4.7619	9.52381
TGCCCGTACCGTTAAA-1	0.21	0.42	1.47	0.18	93.32	1.2	1.34	1.86	100	0	0
TGGGCACAAACAGAAC-1	0.83	1.13	7.21	3.06	78.96	1.03	1.61	6.17	72.2222	5.55556	22.2222
TGTATCCTTATTCCAT-1	9.38	14.98	5.37	8.15	43.5	1.31	6.75	10.56	88	0	12
TGTCCCGACATAGCAC-1	61.79	10.02	3.28	1.23	4.85	0.23	7.14	11.46	0	16.6667	83.3333
TGTCCGTGGCGCCTTT-1	1.4	8.3	4.82	2.46	72.62	1.04	3.61	5.75	90.9091	0	9.09091
TGTTATTGTATGTGGC-1	2.61	0.73	6	1.58	79.83	0.57	1.27	7.41	100	0	0
TTAATGCGAGGTAACT-1	5.65	4.28	10.59	9.2	15.82	0.21	5.68	48.57	9.09091	59.0909	31.8182
TTAATTTCAGACGCGG-1	14.72	2.7	23.45	0.8	7.93	0.36	12.04	38	0	73.6842	26.3158
TTAGCAACATGGATGT-1	16.37	3.82	16.91	2.76	34.39	0.33	6.01	19.42	78.9474	15.7895	5.26316
TTCAAGCCGAGCTGAG-1	44.76	1.53	12.39	1.34	4.19	2.26	19.41	14.13	0	100	0
TTCAATTAGCCATAAT-1	18.36	1.22	23.47	3.37	27.5	0.09	2.39	23.6	0	50	50
TTCTTGCTAGCATCTC-1	1.33	0.9	8.05	0.25	84.47	0.83	1.05	3.1	75	0	25
TTGCCAAGCAGAACCC-1	0.62	0.34	2.63	0.44	91.8	1.13	1.26	1.78	92.8571	0	7.14286
TTGGAGTCTCCCTTCT-1	0.95	1.57	5.8	0.27	84.49	0.7	1.26	4.96	93.75	6.25	0
TTGGATCGACTTCTGG-1	81.78	0.96	3.9	0.13	4.37	0.05	1.32	7.48	58.3333	8.33333	33.3333
TTGGTATGGCTTGTGT-1	1	2.7	3.67	1.21	79.79	1.59	4.26	5.77	93.1034	0	6.89655
* Abbreviation: CAFs: cancer-associated fibroblasts; CTA: computational tissue annotation; ILCs: innate lymphoid cells; PVLs: perivascular-like cells

## Sheet: T cell clone61 spot composition
BCSA3TumA1 T cell clone 61 spots composition
	Cell2Location Deconvolution (%)								CTA* prediction (%)
BarcodeID	Plasmablasts	Endothelial	CAFs*	PVLs*	Cancer	B.cells	T.cells_ILCs*	Myeloid	Tumor Percentage	Immune Percentage	Stroma Percentage
ACCACCCTCTCTTCTA-1	4.8	0.9	5.14	0.76	66.63	4	11.09	6.69	93.75	6.25	0
ACGTTCGTTCAGGAAA-1	2.29	10.65	8.98	2.56	7.34	13.19	41.49	13.49	2	98	0
AGCCCATACATGTAAG-1	1.9	0.27	5.78	3.46	84.17	0.5	0.42	3.49	52.9412	44.1176	2.94118
AGGGACCGGCTGCGTT-1	26.38	2.29	8.8	1.16	7.02	7.95	29.39	17	32.6087	67.3913	0
ATACGTTATGCACGGA-1	3.5	1.46	8.52	0.51	5.7	5.85	51.04	23.43	2.12766	97.8723	0
CACATATTAGCAGGAT-1	25.72	11.13	13.19	1.74	11.28	4.28	18.58	14.08	5	10	85
CATACACGGTTCCCAC-1	1.41	2.63	5.57	1.95	21.99	4.98	41.71	19.76	25	75	0
CCACAATGTACGTCTT-1	37.34	5.39	17	4.33	8.04	4.92	8.81	14.16	35.7143	14.2857	50
CGTCGGGTCTAAGCGC-1	0.72	6.22	2.3	1.63	2.24	20.9	53.83	12.15	1.66667	98.3333	0
GATAGGTGTCCCGGGC-1	4.6	3.48	11.97	7.87	7.93	3	24.66	36.48	75	12.5	12.5
GCGTCCCTAAGACATA-1	21.43	12.37	10.24	6.31	16.79	3.85	11.5	17.52	27.027	64.8649	8.10811
GCTGCACGGTTTCTTA-1	27.58	12.13	9.37	5.08	14.39	4.44	13.03	13.98	59.375	37.5	3.125
GTCCCGCGACGTTATG-1	1.26	0.55	2.86	1.42	81.91	1.12	3.06	7.82	100	0	0
TGCTATGGCAAAGGGA-1	23.24	3.06	22.44	1.05	14.35	5.22	20.42	10.23	3.22581	51.6129	45.1613
TTAACTTCAGGTAGGA-1	4.67	1.66	9.01	1.71	25.61	10.78	32.45	14.11	48.6486	51.3514	0
TTCACTTCCTAGAACG-1	1.77	2.05	12.32	1.88	15.28	2.77	34.31	29.61	22.2222	55.5556	22.2222
* Abbreviation: CAFs: cancer-associated fibroblasts; CTA: computational tissue annotation; ILCs: innate lymphoid cells; PVLs: perivascular-like cells
